# Supplementary material for: The Effect of Peripheral Nerve Block on Postoperative Delirium in Older Adults Undergoing Hip Surgery: A Systematic Review and Meta-Analysis of Randomized Controlled Trials
Source: J Clin Med. 2023 Mar 23;12(7):2459. doi: 10.3390/jcm12072459 (PMC10095174; doi:10.3390/jcm12072459)
Supplement: Supplementary file 1 [file jcm-12-02459-s001.zip]

Archive with 2 entries (2 files):
- File S1.pdf
- File S2, GRADE.pdf
